# Supplementary material for: Benzophenone Rhamnosides and Chromones from Hypericum seniawinii Maxim
Source: Molecules. 2022 Oct 19;27(20):7056. doi: 10.3390/molecules27207056 (PMC9609419; doi:10.3390/molecules27207056)
Supplement: Supplementary file 1 [file molecules-27-07056-s001.zip]

Archive with 1 entries (1 files):
- molecules-1973139-supplementary.pdf
